# Supplementary material for: Obesity Is Associated with the Severity of Periodontal Inflammation Due to a Specific Signature of Subgingival Microbiota
Source: Int J Mol Sci. 2023 Oct 12;24(20):15123. doi: 10.3390/ijms242015123 (PMC10606428; doi:10.3390/ijms242015123)
Supplement: Supplementary file 1 [file ijms-24-15123-s001.zip]

Archive with 1 entries (1 files):
- ijms-2635015-supplementary.pdf
